# Supplementary material for: Evaluation of Zeolite Composites by IR and NMR Spectroscopy
Source: Molecules. 2024 Sep 19;29(18):4450. doi: 10.3390/molecules29184450 (PMC11433990; doi:10.3390/molecules29184450)
Supplement: Supplementary file 1 [file molecules-29-04450-s001.zip]

Archive with 1 entries (1 files):
- molecules-3188055-supplementary.pdf
